# Supplementary material for: N-Glycan on the Non-Consensus N-X-C Glycosylation Site Impacts Activity, Stability, and Localization of the Sda Synthase B4GALNT2
Source: Int J Mol Sci. 2023 Feb 18;24(4):4139. doi: 10.3390/ijms24044139 (PMC9959560; doi:10.3390/ijms24044139)
Supplement: Supplementary file 1 [file ijms-24-04139-s001.zip]

Archive with 1 entries (1 files):
- ijms-2097724-supplementary.pdf
